# Supplementary material for: Phenotypic drug susceptibility testing for Mycobacterium tuberculosis variant bovis BCG in 12 hours
Source: Nat Commun. 2025 May 10;16:4366. doi: 10.1038/s41467-025-59736-9 (PMC12065818; doi:10.1038/s41467-025-59736-9)
Supplement: Supplementary file 10 — Source data [file 41467_2025_59736_MOESM10_ESM.zip]

Archive with 1 entries (1 files):
- Source_Data.txt
