# Supplementary material for: Phenotypic drug susceptibility testing for Mycobacterium tuberculosis variant bovis BCG in 12 hours
Source: Nat Commun. 2025 May 10;16:4366. doi: 10.1038/s41467-025-59736-9 (PMC12065818; doi:10.1038/s41467-025-59736-9)
Supplement: Supplementary file 10 — Source data [file 41467_2025_59736_MOESM10_ESM.zip › Source_Data.txt]

This file describes which experiment numbers (IDs) belong to which figures (main and supplementary) of the article titled "Phenotypic drug susceptibility testing for Mycobacterium tuberculosis variant bovis BCG in 12 hours".

For each panel in the figures the associated experiment numbers (IDs) will be listed. Some have data and analysis, while some have separate ones for plotting. Additionally, in panels where multiple plots are shown the each plot will have their associated IDs listed. For the microscopy experiments the relevant phenotype condition are listed in the MANIFEST deposited in the SciLifeLab Data Repository (see Data availability). More information on this can be found in the README file in the SciLifeLab Data Repository (see Data availability).

============
= Figure 1 =
============
Figure 1a is created using www.biorender.com. The publication license is attached.

Figure 1b is a sketch using Adobe illustrator 2024 (28.7.1).

Figure 1c is a demonstration of time-lapse imaging and segmentation. Original images are in /Data/EXP-23-BZ3167/therun/Pos131/. Segmentation is done using Jupyter notebook. Segmented masks are colored by using Fiji --> Plugins --> MorpholibJ --> Label Images --> Label to RGB.

Figures 1def are the outputs from the EXP-24-BZ3174.ipynb Jupyter notebook (Code/notebooks in Code availability).

Figures 1ghi are the outputs from the EXP-24-CB5615.ipynb Jupyter notebook (Code/notebooks in Code availability).

============
= Figure 2 =
============
Figure 2a is from experiment EXP-23-BZ3148, position 121. The cells were labeled with 3HC-3-Tre after the pDST.

Figures 2b and 2c are metrics from the performance evaluations of the trained models (see Analysis/EXP-23-BZ3150 in Data availability), Code/notebooks/EXP-23-BZ3150-Dense chambers.ipynb and Code/notebooks/EXP-23-BZ3150-Excluding dense chambers in Code/notebooks in Code availability

Figures 2d, 2e, 2f, 2g, 2h, and 2i are representative output images from performance evaluations in Figure 2b (see Analysis/EXP-23-BZ3150 in Data availability). 

============
= Figure 3 =
============
The figures and corresponding experiments are shown below.

Figure 3a - EXP-24-CC3509

Figure 3b - EXP-23-BZ3160

Figure 3c - EXP-24-BZ3175

Figure 3d - EXP-24-CC3514

Figure 3e - EXP-24-CB5615

Figure 3f - EXP-23-BY1096

Figure 3g - EXP-24-CC3505

Figure 3h - EXP-23-BY1097

Figure 3i - EXP-24-BZ3189

Figure 3j - EXP-24-BZ3183

Figure 3k - EXP-24-BZ3186

Figure 3l - EXP-24-CC3502

(see Code/notebooks in Code availability)

============
= Figure 4 =
============
The figures and corresponding experiments are shown below.

Figure 4a - EXP-23-BY1099

Figure 4b - EXP-23-BZ3158

Figure 4c - EXP-24-CB5621

Figure 4d - EXP-23-CB5601

Figure 4e - EXP-23-BZ3162

Figure 4f - EXP-23-CB5604

Figure 4g - EXP-23-CB5605

Figure 4h - EXP-23-CB5606

Figure 4i - EXP-24-CB5609

(see Code/notebooks in Code availability)

============
= Figure 5 =
============
The figures and corresponding experiments are shown below.

Figure 5a - EXP-24-CB5661

Figure 5b - EXP-24-CC3532

Figure 5c - EXP-24-CB5660

Figure 5d - EXP-24-CC3529

Figure 5e - EXP-24-CC3551

Figure 5f - EXP-24-CC3530

Figure 5g - EXP-24-CC3535

Figure 5h - EXP-24-CC3531

(see Code/notebooks in Code availability)

=============
= Figure S1 =
=============
The central chip design was converted from .gds to .svg file using a gds2svg.py script.

Fig S1a - S1h are microscopic images (bright field) of the chip using 20X objective detailed specific regions in the chip.

Fig S1i is a representative phase-contrast image from one of the microchambers in (Fig S1h) with constriction gaps of 300 nm at the end and dot code on each side. Trapped cells are M. smegmatis NCTC 8159. (img_000000000.tiff in Pos204 in EXP-25-CC3554)

=============
= Figure S2 =
=============
The figures and corresponding experimental numbers (notebooks) are shown below.

Supplementary Figure 2a - EXP-24-CC3513

Supplementary Figure 2b - EXP-24-BZ3173

Supplementary Figure 2c - EXP-24-BZ3174

Supplementary Figure 2d - EXP-24-BZ3175

Supplementary Figure 2e - EXP-24-CC3514

(see Code/notebooks in Code availability)

=============
= Figure S3 =
=============
The figures and corresponding experimental numbers (notebooks) are shown below.

Supplementary Figure 3a - EXP-24-CB5615

Supplementary Figure 3b - EXP-23-BY1096

Supplementary Figure 3c - EXP-24-CC3505

Supplementary Figure 3d - EXP-23-BY1097

Supplementary Figure 3e - EXP-24-BZ3196

Supplementary Figure 3f - EXP-24-BZ3197

Supplementary Figure 3g - EXP-24-CC3504

Supplementary Figure 3h - EXP-24-CC3516

(see Code/notebooks in Code availability)

=============
= Figure S4 =
=============
The figures and corresponding experimental numbers (notebooks) are shown below.

Supplementary Figure 4a - EXP-24-CC3509

Supplementary Figure 4b - EXP-24-CC3513

Supplementary Figure 4c - EXP-23-BZ3151

Supplementary Figure 4d - EXP-23-BZ3160

Supplementary Figure 4e - EXP-24-BZ3174

Supplementary Figure 4f - EXP-23-BZ3168

Supplementary Figure 4g - EXP-24-BZ3175

Supplementary Figure 4h - EXP-24-CC3508

Supplementary Figure 4i - EXP-24-CC3514

(see Code/notebooks in Code availability)

=============
= Figure S5 =
=============
The figures and corresponding experimental numbers (notebooks) are shown below.

Supplementary Figure 5a - EXP-23-BZ3167

Supplementary Figure 5b - EXP-24-CB5615

Supplementary Figure 5c - EXP-23-BZ3154

Supplementary Figure 5d - EXP-23-BY1096

Supplementary Figure 5e - EXP-24-CB5619

Supplementary Figure 5f - EXP-24-CC3505

Supplementary Figure 5g - EXP-23-BZ3164

Supplementary Figure 5h - EXP-23-BY1097

(see Code/notebooks in Code availability)

=============
= Figure S6 =
=============
The figures and corresponding experimental numbers (notebooks) are shown below.

Supplementary Figure 6a - EXP-24-BZ3189

Supplementary Figure 6b - EXP-24-BZ3196

Supplementary Figure 6c - EXP-24-BZ3183

Supplementary Figure 6d - EXP-24-BZ3197

Supplementary Figure 6e - EXP-24-BZ3186

Supplementary Figure 6f - EXP-24-CC3504

Supplementary Figure 6g - EXP-24-BZ3185

Supplementary Figure 6h - EXP-24-CC3502

Supplementary Figure 6i - EXP-24-CC3516

(see Code/notebooks in Code availability)

=============
= Figure S7 =
=============
The figures and corresponding experimental numbers (notebooks) are shown below.

Supplementary Figure 7a - EXP-24-CB5613

Supplementary Figure 7b - EXP-24-CB5614

Supplementary Figure 7c - EXP-24-CB5617

Supplementary Figure 7d - EXP-24-BZ3176

Supplementary Figure 7e - EXP-25-CC3557

Supplementary Figure 7f - EXP-25-CC3559

(see Code/notebooks in Code availability)

=============
= Figure S8 =
=============

The figures and corresponding experimental numbers (notebooks) are shown below.

Supplementary Figure 8a - EXP-23-BY1099

Supplementary Figure 8b - EXP-23-CB5600

Supplementary Figure 8c - EXP-24-CB5621

Supplementary Figure 8d - EXP-23-CB5601

Supplementary Figure 8e - EXP-23-CB5603

Supplementary Figure 8f - EXP-23-CB5604

Supplementary Figure 8g - EXP-24-CB5608

Supplementary Figure 8h - EXP-23-CB5606

Supplementary Figure 8i - EXP-24-CB5609

(see Code/notebooks in Code availability)

=============
= Figure S9 =
=============
The figures and corresponding experimental numbers (notebooks) are shown below.

Supplementary Figure 9a - EXP-23-BZ3148

Supplementary Figure 9b - EXP-23-BY1099

Supplementary Figure 9c - EXP-23-BZ3158

Supplementary Figure 9d - EXP-23-CB5600

Supplementary Figure 9e - EXP-23-BZ3157

Supplementary Figure 9f - EXP-24-CB5621 

Supplementary Figure 9g - EXP-23-BZ3159

Supplementary Figure 9h - EXP-23-CB5601

Supplementary Figure 9i - EXP-23-BZ3162

Supplementary Figure 9j - EXP-23-CB5603

Supplementary Figure 9k - EXP-23-BZ3163

Supplementary Figure 9l - EXP-23-CB5604

Supplementary Figure 9m - EXP-23-CB5605

Supplementary Figure 9n - EXP-24-CB5608

Supplementary Figure 9o - EXP-23-BZ3166

Supplementary Figure 9p - EXP-23-CB5606

Supplementary Figure 9q - EXP-23-CB5607

Supplementary Figure 9r - EXP-24-CB5609

(see Code/notebooks in Code availability)


==============
= Figure S10 =
==============
The figures and corresponding experimental numbers (notebooks) are shown below.

Supplementary Figure 10a - EXP-24-CB5661

Supplementary Figure 10b - EXP-24-CC3532

Supplementary Figure 10c - EXP-24-CB5660

Supplementary Figure 10d - EXP-24-CC3529

Supplementary Figure 10e - EXP-24-CC3551

Supplementary Figure 10f - EXP-24-CC3552

Supplementary Figure 10g - EXP-24-CC3548

Supplementary Figure 10h - EXP-24-CC3549

(see Code/notebooks in Code availability)

==============
= Figure S11 =
==============
The figures and corresponding experimental numbers (notebooks) are shown below.

Supplementary Figure 11a - EXP-24-CC3523

Supplementary Figure 11b - EXP-24-CB5661

Supplementary Figure 11c - EXP-24-CC3526

Supplementary Figure 11d - EXP-24-CC3532

Supplementary Figure 11e - EXP-24-CC3525

Supplementary Figure 11f - EXP-24-CB5660

Supplementary Figure 11g - EXP-24-CC3527

Supplementary Figure 11h - EXP-24-CC3529

Supplementary Figure 11i - EXP-24-CC3533

Supplementary Figure 11j - EXP-24-CC3551

Supplementary Figure 11k - EXP-24-CC3530

Supplementary Figure 11l - EXP-24-CC3552

Supplementary Figure 11m - EXP-24-CC3535

Supplementary Figure 11n - EXP-24-CC3548

Supplementary Figure 11o - EXP-24-CC3531

Supplementary Figure 11p - EXP-24-CC3549

(see Code/notebooks in Code availability)

==============
= Figure S12 =
==============
The figures and corresponding experimental numbers (notebooks) are shown below.

Supplementary Figure 12a and Supplementary Figure 12b were created using notebook EXP-24-CC3555.
(see Code/notebooks in Code availability)

Supplementary Figure 12c is time-lapse representative images from Position 168 (EXP-24-CC3555).

Supplementary Figure 12d is time-lapse representative images from Position 294 (EXP-24-CC3555).

Supplementary Figure 12e is time-lapse representative images from Position 223 (EXP-24-CC3555).

==============
= Figure S13 =
==============
The figures and corresponding experimental numbers (notebooks) are shown below.

Supplementary Figure 13a and Supplementary Figure 13b were created using notebook EXP-25-CB5663.
(see Code/notebooks in Code availability)

Supplementary Figure 13c is time-lapse representative images from Position 101 (EXP-25-CB5663).

Supplementary Figure 13d is time-lapse representative images from Position 205 (EXP-25-CB5663).

Supplementary Figure 13e is time-lapse representative images from Position 218 (EXP-25-CB5663).

==============
= Figure S14 =
==============
The figures and corresponding experimental numbers (notebooks) are shown below.

Supplementary Figure 14a and Supplementary Figure 14b were created using notebook EXP-24-CC3547.
(see Code/notebooks in Code availability)

Supplementary Figure 14c is time-lapse representative images from Position 105 (EXP-24-CC3547).

Supplementary Figure 14d is time-lapse representative images from Position 227 (EXP-24-CC3547).

Supplementary Figure 14e is time-lapse representative images from Position 241 (EXP-24-CC3547).

==============
= Figure S15 =
==============
The figures and corresponding experimental numbers (notebooks) are shown below.

Supplementary Figure 15a and Supplementary Figure 15b were created using notebook EXP-24-CC3550.
(see Code/notebooks in Code availability)

Supplementary Figure 15c is time-lapse representative images from Position 111 (EXP-24-CC3550).

Supplementary Figure 15d is time-lapse representative images from Position 201 (EXP-24-CC3550).

Supplementary Figure 15e is time-lapse representative images from Position 244 (EXP-24-CC3550).

========================
= Supplementary tables =
========================
Supplementary table 1 contains training parameters. For more details, have a look at EXP-23-BZ3150.

Supplementary table 2 shows the MIC values of the tested strains which were determined using the resazurin microtiter assay (REMA) and EUCAST broth microdilution assay (BMDA) (unit: mg/L). Data in the table is collected from the following experiments (EXP-23-BZ3134, EXP-24-BZ3171, EXP-24-BZ3172, EXP-24-BZ3180, and EXP-24-BZ3182)
 
========================
= Supplementary videos =
========================
Supplementary video 1. Demonstration of the segmentation of M. bovis BCG in INH 0.5 mg/L is from the experiment EXP-23-BZ3151. The reference is from position 103 and the treatment (INH 0.5 mg/L) is from position 220.

Supplementary video 2. Demonstration of the segmentation of M. smegmatis NCTC 8159 in RIF 50 mg/L is from the experiment EXP-23-BZ3147. The reference is from postion 105 and the treatment (RIF 50 mg/L) is from position 201.

Supplementary video 3. Inhibition of M. smegmatis NCTC 8159  WT by Bedaquiline treatment (BDQ 2.5 mg/L) using FEP tubing, related to Supplementary Figure 7e. BDQ was added after 1 hour. EXP-25-CC3557 Position 201.

Supplementary video 4.  Heteroresistance - phenotypic drug susceptibility test (pDST) of M. bovis BCG Russia WT and  RpsL K43R (STRR) (99:1, v/v)  at 1 mg/L STR, related to Supplementary Fig. 12e and 12f . STR was added after 3 hours. Resistant cells are indicated by the white arrow. EXP-24-CC3555  Position 223.

Supplementary video 5. : Heteroresistance - phenotypic drug susceptibility test (pDST) of M. bovis BCG Russia WT and  RpsL K43R (STRR) (99:1, v/v)  at 1 mg/L STR. STR was added after 3 hours. Resistant cells are indicated by the white arrow. In this video, the resistant cells are separated from the susceptible population. EXP-24-CC3555  Position 277.
